# Supplementary material for: A non-parametric analytic framework for within-host viral phylogenies and a test for HIV-1 founder multiplicity
Source: Virus Evol. 2019 Nov 4;5(2):vez044. doi: 10.1093/ve/vez044 (PMC6826062; doi:10.1093/ve/vez044)
Supplement: vez044_Supplementary_Data [file vez044_supplementary_data.zip]

Archive with 5 entries (5 files):
- FigureS3.pdf
- Supplemental_Table_1.txt
- SupplementalTable1_Caption.docx
- FigureS1.pdf
- FigureS2.pdf
