# Supplementary material for: A non-parametric analytic framework for within-host viral phylogenies and a test for HIV-1 founder multiplicity
Source: Virus Evol. 2019 Nov 4;5(2):vez044. doi: 10.1093/ve/vez044 (PMC6826062; doi:10.1093/ve/vez044)
Supplement: vez044_Supplementary_Data [file vez044_supplementary_data.zip › Supplemental_Table_1.txt]

"tree" "founder_type" "pe" "div"
"1" "64" "homogeneous" "0.0140243035755823" "homogeneous"
"2" "43" "homogeneous" "0.0155274176618471" "homogeneous"
"3" "68" "homogeneous" "0.0176442242147906" "homogeneous"
"4" "32" "homogeneous" "0.0177080135705299" "homogeneous"
"5" "26" "homogeneous" "0.0195714854864261" "homogeneous"
"6" "17" "homogeneous" "0.0207341960575885" "homogeneous"
"7" "7" "homogeneous" "0.0218319928773519" "homogeneous"
"8" "27" "homogeneous" "0.0250800917074683" "homogeneous"
"9" "5" "homogeneous" "0.0255396089008269" "homogeneous"
"10" "58" "homogeneous" "0.0285836938462226" "homogeneous"
"11" "25" "homogeneous" "0.0299518104193829" "homogeneous"
"12" "10" "homogeneous" "0.0306543311207706" "homogeneous"
"13" "4" "homogeneous" "0.0308830327961915" "homogeneous"
"14" "52" "homogeneous" "0.0324693105664277" "homogeneous"
"15" "15" "homogeneous" "0.0334143311922598" "homogeneous"
"16" "6" "homogeneous" "0.0339796640408347" "homogeneous"
"17" "18" "homogeneous" "0.0350579718429732" "homogeneous"
"18" "20" "homogeneous" "0.0368831144754492" "homogeneous"
"19" "37" "homogeneous" "0.0380821997469438" "homogeneous"
"20" "30" "homogeneous" "0.0381544007687272" "homogeneous"
"21" "55" "homogeneous" "0.0411925546930346" "homogeneous"
"22" "14" "homogeneous" "0.0436293818609008" "homogeneous"
"23" "29" "homogeneous" "0.0439221611980669" "homogeneous"
"24" "49" "homogeneous" "0.0448013090293819" "homogeneous"
"25" "13" "homogeneous" "0.045969820673965" "homogeneous"
"26" "63" "homogeneous" "0.0461542267760224" "homogeneous"
"27" "36" "homogeneous" "0.0468766457464904" "homogeneous"
"28" "51" "homogeneous" "0.0476531832912507" "homogeneous"
"29" "19" "homogeneous" "0.0504766878316038" "homogeneous"
"30" "47" "homogeneous" "0.0514310435643831" "homogeneous"
"31" "53" "homogeneous" "0.0518888495443992" "homogeneous"
"32" "41" "homogeneous" "0.0538933792073246" "homogeneous"
"33" "56" "homogeneous" "0.0548445909123477" "homogeneous"
"34" "42" "homogeneous" "0.0553847102739236" "homogeneous"
"35" "12" "homogeneous" "0.0563086948387254" "homogeneous"
"36" "22" "medial" "0.0566167566494054" "homogeneous"
"37" "8" "medial" "0.0614362860679288" "homogeneous"
"38" "69" "medial" "0.061759370912427" "homogeneous"
"39" "11" "medial" "0.0621952767800776" "homogeneous"
"40" "9" "medial" "0.0626434796522354" "homogeneous"
"41" "23" "medial" "0.0630646354665399" "homogeneous"
"42" "39" "medial" "0.0631981937264052" "homogeneous"
"43" "71" "medial" "0.0643469190616259" "heterogeneous"
"44" "48" "medial" "0.0674123147256837" "homogeneous"
"45" "65" "medial" "0.0687756763428336" "homogeneous"
"46" "44" "medial" "0.0696823349734225" "homogeneous"
"47" “1” "medial" "0.0711865210934634" "homogeneous"
"48" "3" "medial" "0.0780992159998632" "homogeneous"
"49" "40" "medial" "0.0792417372612226" "homogeneous"
"50" “2” "medial" "0.0900472827592076" "homogeneous"
"51" "60" "heterogeneous" "0.1629264956262" "homogeneous"
"52" "54" "heterogeneous" "0.314044080214867" "homogeneous"
"53" "16" "heterogeneous" "0.320395451079627" "homogeneous"
"54" "33" "heterogeneous" "0.344765910860104" "heterogeneous"
"55" "70" "heterogeneous" "0.429331297244388" "heterogeneous"
"56" "67" "heterogeneous" "0.527869347547163" "heterogeneous"
"57" "31" "heterogeneous" "0.557787349544782" "heterogeneous"
"58" "21" "heterogeneous" "0.713177930725635" "heterogeneous"
"59" "59" "heterogeneous" "0.727637131282466" "heterogeneous"
"60" "66" "heterogeneous" "0.902880553515508" "heterogeneous"
"61" "57" "heterogeneous" "1.06994300497682" "heterogeneous"
"62" "46" "heterogeneous" "1.27147061272667" "heterogeneous"
"63" "28" "heterogeneous" "1.62439291596037" "heterogeneous"
"64" "35" "heterogeneous" "1.68694892276862" "heterogeneous"
"65" "34" "heterogeneous" "1.86943223455161" "heterogeneous"
"66" "45" "heterogeneous" "2.04717260192467" "heterogeneous"
"67" "62" "heterogeneous" "2.16576948687548" "heterogeneous"
"68" "61" "heterogeneous" "2.40797076467049" "heterogeneous"
"69" "50" "heterogeneous" "3.57932531105148" "heterogeneous"
"70" "24" "heterogeneous" "3.7258999660632" "heterogeneous"
"71" "38" "heterogeneous" "5.64074853221314" "heterogeneous"
